# Supplementary material for: Long-Term Aging of Concentrated Aqueous Graphene Oxide Suspensions Seen by Rheology and Raman Spectroscopy
Source: Nanomaterials (Basel). 2022 Mar 10;12(6):916. doi: 10.3390/nano12060916 (PMC8950440; doi:10.3390/nano12060916)
Supplement: Supplementary file 1 [file nanomaterials-12-00916-s001.zip]

Archive with 1 entries (1 files):
- nanomaterials-1585307-supplementary-proof done_corrected KL.pdf
